# Supplementary material for: Nanoetched Stainless Steel Architecture Enhances Cell Uptake of Biomacromolecules and Alters Protein Corona Abundancy
Source: ACS Appl Mater Interfaces. 2024 Oct 17;16(43):58427–38. doi: 10.1021/acsami.4c14492 (PMC11533172; doi:10.1021/acsami.4c14492)
Supplement: Supplementary file 2 — am4c14492_si_002.xlsx [file am4c14492_si_002.xlsx]

## Sheet: Mass Spec (NpSpCk)
Peptide Spectral Matches and NpSpCK values
	Protein	Description	X_PSMs	Coverage	# Peptides	# Unique Peptides	# Protein Groups	# AAs	MW [kDa]	SS316L 1hr PSM	Sp/MW	NpSpCk SS316L 1hr	NpSpCk 24 hrs PSM	Sp/MW	NpSpCk SS316L 24 hr	NT-SS316L 1hr PSM	Sp/MW	NT-SS316L 1hr NpSpCk	NT-SS316L 24 hr PSM	Sp/MW	NT-SS316L 24 hr NpSpCk
137	A0A140T897	Serum albumin	17586	73.1466	50	45	1	607	69.3	3025.5	0.043658	17.2985	3100	0.044733	22.1278	2810.5	0.0405556	26.4407	1972.5	0.0284632	19.9121
178	Q2UVX4	Complement C3	6885	60.0843	86	86	1	1661	187.1	669.5	0.0035783	1.41782	952	0.00508819	2.51694	900.5	0.00481293	3.13785	729	0.00389631	2.72575
501	P02081	Hemoglobin fetal subunit beta	5061	90.3448	14	10	1	145	15.8	865.5	0.0547785	21.7047	1038	0.0656962	32.4975	761	0.0481646	31.4015	551.5	0.0349051	24.4186
175	P12763	Alpha-2-HS-glycoprotein	5137	45.4039	14	14	1	359	38.4	652.5	0.0169922	6.73275	610	0.0158854	7.85792	1061.5	0.0276432	18.0224	435	0.0113281	7.92485
489	E1B726	Plasminogen	4298	69.4581	44	4	1	812	91.2	514.5	0.00564145	2.23529	1111	0.012182	6.02599	713	0.00781798	5.09703	490.5	0.00537829	3.7625
251	G3X6N3	Serotransferrin	3685	76.9886	50	2	1	704	77.7	392	0.00504505	1.99898	402	0.00517375	2.55926	931	0.011982	7.81181	656	0.00844273	5.9063
191	P01966	Hemoglobin subunit alpha	3518	63.3803	8	4	1	142	15.2	487	0.0320395	12.6949	811	0.0533553	26.3929	514.5	0.0338487	22.0681	312.5	0.0205592	14.3827
391	P13645	Keratin, type I cytoskeletal 10	2291	60.4452	36	31	1	584	58.8	204.5	0.00347789	1.37803	221.5	0.00376701	1.8634	1035.5	0.0176105	11.4814	392	0.00666667	4.66382
133	P04264	Keratin, type II cytoskeletal 1	2369	59.9379	38	31	1	644	66	141	0.00213636	0.846484	176.5	0.00267424	1.32285	691	0.0104697	6.82585	240.5	0.00364394	2.5492
157	P35908	Keratin, type II cytoskeletal 2 epidermal	2183	71.831	41	30	1	639	65.4	118.5	0.00181193	0.717933	121.5	0.0018578	0.918983	486.5	0.00743884	4.84985	294.5	0.00450306	3.15022
461	P34955	Alpha-1-antiproteinase	2178	38.9423	19	19	1	416	46.1	174	0.0037744	1.49552	149	0.0032321	1.5988	362	0.00785249	5.11953	174.5	0.00378525	2.64806
329	P81187	Complement factor B	2187	35.2168	20	20	1	761	85.3	146	0.00171161	0.678183	138	0.00161782	0.800275	318	0.00372802	2.43053	154.5	0.00181125	1.2671
331	Q3SZ57	Alpha-fetoprotein	2531	51.3115	24	23	1	610	68.5	185	0.00270073	1.0701	182	0.00265693	1.31429	166.5	0.00243066	1.5847	136.5	0.0019927	1.39404
160	A0A140T843	Apolipoprotein H	1890	46.9565	12	12	1	345	38.2	164.5	0.00430628	1.70626	151.5	0.00396597	1.96182	158.5	0.00414921	2.70513	204.5	0.0053534	3.74509
155	F1MVK1	Uncharacterized protein	1264	41.3256	52	9	1	1735	192.1	130	0.000676731	0.268139	170.5	0.000887559	0.439042	39	0.000203019	0.132361	233	0.00121291	0.848519
369	A0A3Q1MP45	Complement factor H	1221	54.1129	47	1	1	1240	140.9	178.5	0.00126686	0.501962	194.5	0.00138041	0.682838	103	0.000731015	0.476594	172	0.00122072	0.853985
508	A0A3Q1MJJ4	Apolipoprotein A-I	1159	48.4	12	1	1	250	28.7	203	0.00707317	2.80258	180	0.00627178	3.10241	183	0.00637631	4.15711	89.5	0.00311847	2.18159
140	P35527	Keratin, type I cytoskeletal 9	1131	80.8989	35	34	1	623	62	77.5	0.00125	0.495283	139.5	0.00225	1.11299	276.5	0.00445968	2.90754	129.5	0.00208871	1.4612
148	Q95121	Pigment epithelium-derived factor	1118	56.7308	19	19	1	416	46.2	102	0.00220779	0.874785	123.5	0.00267316	1.32231	106.5	0.00230519	1.5029	128	0.00277056	1.93821
195	A0A3Q1LGY9	Angiotensinogen	861	49.3697	17	17	1	476	51.4	92.5	0.00179961	0.713053	144.5	0.00281128	1.39064	54	0.00105058	0.684941	112	0.00217899	1.52436
190	Q28178	Thrombospondin-1	1663	39.8291	40	1	1	1170	129.5	50	0.0003861	0.152983	174.5	0.00134749	0.666553	19	0.000146718	0.0956548	164	0.00126641	0.885945
176	F1MY85	Complement C5a anaphylatoxin	847	36.3745	50	50	1	1677	188.7	47.5	0.000251722	0.099739	154	0.00081611	0.403699	3	1.58983e-05	0.0103651	170.5	0.000903551	0.632099
202	A0A452DIU4	C-type lectin domain family 3 member B	843	45.3901	8	8	1	282	30.5	85	0.00278689	1.10424	99	0.0032459	1.60563	98.5	0.00322951	2.10552	70	0.00229508	1.60558
492	Q7SIH1	Alpha-2-macroglobulin	803	39.8013	43	43	1	1510	167.5	97	0.000579104	0.229456	70.5	0.000420896	0.208201	24	0.000143284	0.0934156	92	0.000549254	0.384243
253	A0A3Q1NEQ0	Uncharacterized protein	1718	55.9033	30	28	1	703	77.7	109	0.00140283	0.555839	83.5	0.00107465	0.531587	21	0.00027027	0.176206	100	0.001287	0.900351
300	Q29RQ1	Complement component C7	748	34.0451	22	1	1	843	93	61	0.000655914	0.25989	86.5	0.000930108	0.460089	5	5.37634e-05	0.0350518	98	0.00105376	0.737184
246	P15497	Apolipoprotein A-I	737	61.5094	17	6	1	265	30.3	94	0.00310231	1.22922	97	0.00320132	1.58357	48	0.00158416	1.03281	44.5	0.00146865	1.02743
318	F1N5M2	Vitamin D-binding protein	716	43.038	15	15	1	474	53.3	64	0.00120075	0.475769	44	0.000825516	0.408352	48	0.000900563	0.587133	53.5	0.00100375	0.702198
156	A0A3Q1M3L6	Uncharacterized protein	715	40.5995	8	7	1	367	40.5	60	0.00148148	0.587002	64.5	0.00159259	0.787796	50.5	0.00124691	0.812941	67.5	0.00166667	1.16595
131	P06396	Gelsolin	629	18.798	14	1	1	782	85.6	61.5	0.000718458	0.284672	81.5	0.000952103	0.47097	9.5	0.000110981	0.0723557	68.5	0.000800234	0.559822
236	Q28107	Coagulation factor V	537	20.8955	37	37	1	2211	248.8	70	0.00028135	0.111478	76	0.000305466	0.151103	0.5	2.00965e-06	0.00131021	81.5	0.000327572	0.229161
21	P01375	Tumor necrosis factor	515	29.2044	24	23	1	993	110.1	0	0	0	1.5	1.3624e-05	0.00673927	224	0.00203451	1.32643	73.5	0.000667575	0.467017
147	A0A140T881	Apolipoprotein E	507	43.465	14	14	1	329	37.4	104	0.00278075	1.10181	82.5	0.00220588	1.09117	11.5	0.000307487	0.20047	25	0.000668449	0.467629
228	Q9N2I2	Plasma serine protease inhibitor	1774	47.5248	14	14	1	404	45.3	61.5	0.00135762	0.537923	63.5	0.00140177	0.693401	23	0.000507726	0.331019	52	0.0011479	0.803042
225	F1MMD7	Inter-alpha-trypsin inhibitor heavy chain H4	1247	27.1834	21	21	1	916	101.4	56.5	0.000557199	0.220777	33.5	0.000330375	0.163424	27	0.000266272	0.1736	44.5	0.000438856	0.307012
196	A0A3Q1MF14	Complement factor I	454	35.2751	20	20	1	618	68.9	51.5	0.00074746	0.296163	43	0.000624093	0.308715	6	8.70827e-05	0.0567747	50.5	0.000732946	0.512749
166	Q2TBQ1	Coagulation factor XIII B chain	412	32.6778	15	15	1	661	75.1	62	0.000825566	0.327111	48	0.000639148	0.316163	7	9.32091e-05	0.0607688	20.5	0.000272969	0.190962
139	E1BMJ0	Uncharacterized protein	401	24.7863	11	11	1	468	51.7	29.5	0.0005706	0.226087	33.5	0.000647969	0.320526	12.5	0.000241779	0.157631	48.5	0.000938104	0.656272
32	P06868	Plasminogen	1625	68.4729	44	4	1	812	91.2	34	0.000372807	0.147716	57.5	0.000630482	0.311876	20.5	0.000224781	0.146549	35.5	0.000389254	0.272312
186	Q3SZV7	Hemopexin	397	41.1765	13	13	1	459	52.2	34	0.000651341	0.258078	42	0.000804598	0.398004	8.5	0.000162835	0.106163	53	0.00101533	0.710294
161	A0A3Q1NJR8	Serpin family C member 1	1783	35.283	15	15	1	530	60	49	0.000816667	0.323585	52.5	0.000875	0.43283	14	0.000233333	0.152125	23.5	0.000391667	0.273999
252	Q29443	Serotransferrin	1109	75.5682	49	1	1	704	77.7	29.5	0.000379665	0.150433	23.5	0.000302445	0.149608	12.5	0.000160875	0.104885	39	0.000501931	0.351137
60	F1MD83	C-X-C motif chemokine	388	28.8136	8	8	1	295	31.7	39	0.00123028	0.487471	45.5	0.00143533	0.710005	19	0.000599369	0.390766	29.5	0.000930599	0.651022
471	F1N160	Uncharacterized protein	381	48.5804	6	2	1	317	33.9	30.5	0.000899705	0.356487	25.5	0.000752212	0.372091	41	0.00120944	0.78851	32.5	0.000958702	0.670682
162	A0A3Q1MG04	Fibrinogen beta chain	380	36.5079	13	13	1	504	57.4	30	0.000522648	0.207087	40.5	0.000705575	0.349022	1.5	2.61324e-05	0.0170374	38	0.000662021	0.463132
431	A0A452DI66	Prothrombin	364	33.76	17	17	1	625	70.5	63	0.000893617	0.354075	46	0.000652482	0.322759	1	1.41844e-05	0.0092477	23	0.000326241	0.228229
181	A5D7R6	ITIH2 protein	360	21.5645	14	14	1	946	106.1	27	0.000254477	0.10083	36.5	0.000344015	0.170171	6	5.65504e-05	0.0368688	31.5	0.00029689	0.207696
14	G3N0V0	Uncharacterized protein	510	29.4479	7	6	1	326	35.9	38	0.0010585	0.419404	32	0.000891365	0.440925	11.5	0.000320334	0.208846	24	0.000668524	0.467681
439	Q3SZR3	Alpha-1-acid glycoprotein	323	34.6535	6	6	1	202	23.2	34	0.00146552	0.580677	5.5	0.000237069	0.117269	1.5	6.46552e-05	0.0421528	22.5	0.000969828	0.678465
362	A0A3Q1M2R9	Uncharacterized protein	467	19.1972	7	7	1	573	62.5	20.5	0.000328	0.129962	33.5	0.000536	0.265139	2.5	4e-05	0.0260785	37.5	0.0006	0.419744
44	F1N1I6	Gelsolin	314	32.3877	21	8	1	846	92	26.5	0.000288043	0.11413	36.5	0.000396739	0.196252	6.5	7.06522e-05	0.0460626	32	0.000347826	0.24333
442	F1N102	Uncharacterized protein	553	24.9153	11	11	1	590	66.6	15.5	0.000232733	0.0922148	31.5	0.000472973	0.233962	1.5	2.25225e-05	0.0146838	46	0.000690691	0.483188
449	A0A3Q1MSW9	Retinol-binding protein 4	290	35.4962	8	8	1	262	29	22	0.000758621	0.300585	20.5	0.000706897	0.349675	43.5	0.0015	0.977944	21.5	0.000741379	0.518649
55	P35445	Cartilage oligomeric matrix protein	2668	25.1323	15	13	1	756	82.3	31	0.000376671	0.149247	23.5	0.000285541	0.141246	5.5	6.68287e-05	0.0435698	30.5	0.000370595	0.259258
91	F6QND5	Fibrinogen alpha chain	276	15.1796	12	12	1	863	94.7	31.5	0.000332629	0.131797	31	0.00032735	0.161928	6.5	6.86378e-05	0.0447493	32.5	0.000343189	0.240086
239	Q3MHN2	Complement component C9	274	26.0949	12	12	1	548	62	16	0.000258065	0.102252	33	0.000532258	0.263288	1.5	2.41935e-05	0.0157733	36.5	0.00058871	0.411845
136	O46375	Transthyretin	271	55.102	5	5	1	147	15.7	25	0.00159236	0.630934	22.5	0.00143312	0.708911	7.5	0.000477707	0.311447	27.5	0.00175159	1.22537
373	Q58D62	Fetuin-B	263	27.3902	7	7	1	387	42.6	30.5	0.000715962	0.283683	21	0.000492958	0.243848	10.5	0.000246479	0.160695	17.5	0.000410798	0.287383
383	F6R4P6	Uncharacterized protein	263	23.6749	12	12	1	566	62.7	17	0.000271132	0.10743	26.5	0.000422648	0.209068	1	1.5949e-05	0.0103981	31.5	0.000502392	0.35146
226	F1MLW8	Uncharacterized protein	306	30.4721	7	3	1	233	24.6	21.5	0.000873984	0.346295	25	0.00101626	0.502706	19	0.000772358	0.503548	19.5	0.000792683	0.554539
135	P02453	Collagen alpha-1(I) chain	243	9.91114	9	9	1	1463	138.9	36	0.000259179	0.102694	26	0.000187185	0.0925934	2	1.43988e-05	0.00938751	24.5	0.000176386	0.123395
170	E1BH06	Uncharacterized protein	249	43.9403	56	8	1	1741	192.7	18	9.34094e-05	0.0370113	22.5	0.000116762	0.0577577	5	2.59471e-05	0.0169165	32	0.000166061	0.116172
234	A0A3Q1MJB2	Fibulin-1	540	22.5212	11	11	1	706	77.4	17	0.000219638	0.0870265	11.5	0.000148579	0.0734964	3	3.87597e-05	0.0252699	26	0.000335917	0.234999
49	Q3ZBS7	Vitronectin	233	26.2605	10	10	1	476	53.5	7.5	0.000140187	0.0555457	43	0.000803738	0.397579	0	0	0	18.5	0.000345794	0.241908
382	P13384	Insulin-like growth factor-binding protein 2	309	36.9085	9	9	1	317	34	39.5	0.00116176	0.460322	32.5	0.000955882	0.472839	1.5	4.41176e-05	0.0287631	22	0.000647059	0.452665
358	A0A452DJ62	Thrombospondin 4	223	11.8626	8	6	1	961	105.9	22	0.000207743	0.0823133	23.5	0.000221907	0.109769	0	0	0	21	0.0001983	0.138725
128	F1MX87	Uncharacterized protein	221	31.2394	13	13	1	589	66.2	13.5	0.000203927	0.0808014	18	0.000271903	0.1345	0	0	0	43	0.000649547	0.454405
343	P19035	Apolipoprotein C-III	207	35.4167	3	3	1	96	10.7	19.5	0.00182243	0.722095	22	0.00205607	1.01706	8.5	0.000794393	0.517914	14	0.00130841	0.915329
45	P02465	Collagen alpha-2(I) chain	199	9.23754	9	9	1	1364	129	12.5	9.68992e-05	0.038394	8	6.20155e-05	0.0306767	48.5	0.000375969	0.245118	11.5	8.91473e-05	0.062365
286	D1Z308	Periostin	199	26.1962	17	17	1	836	93.1	28	0.000300752	0.119166	21.5	0.000230934	0.114235	2	2.14823e-05	0.0140056	16.5	0.000177229	0.123984
433	Q2KIG3	Carboxypeptidase B2	199	32.1513	12	12	1	423	48.8	36	0.000737705	0.292298	21.5	0.000440574	0.217935	0	0	0	22.5	0.000461066	0.322549
173	F1MGU7	Fibrinogen gamma-B chain	196	37.6975	12	12	1	443	50.2	22	0.000438247	0.173645	26	0.000517928	0.2562	4	7.96813e-05	0.0519492	15	0.000298805	0.209036
313	Q5XQN5	Keratin, type II cytoskeletal 5	356	31.1148	23	12	1	601	62.9	19.5	0.000310016	0.122836	19	0.000302067	0.149421	0.5	7.94913e-06	0.00518253	21	0.000333863	0.233562
143	P02662	Alpha-S1-casein	179	26.1682	4	4	1	214	24.5	9	0.000367347	0.145553	12	0.000489796	0.242284	7	0.000285714	0.186275	38.5	0.00157143	1.09933
399	A0A3Q1MGB8	Kinesin family member 12	1048	18.4109	9	9	1	516	56.2	4.5	8.00712e-05	0.0317263	29	0.000516014	0.255253	0	0	0	25.5	0.000453737	0.317422
142	P81644	Apolipoprotein A-II	176	58	4	4	1	100	11.2	25.5	0.00227679	0.902122	18	0.00160714	0.794993	0	0	0	13	0.00116071	0.812004
200	A0A3Q1M9B4	Insulin-like growth factor II	167	9.92063	2	2	1	252	27	20	0.000740741	0.293501	10.5	0.000388889	0.192369	14.5	0.000537037	0.350128	18.5	0.000685185	0.479337
402	A0A3Q1MXQ0	Alpha-enolase	167	27.6	9	9	1	500	54.3	15.5	0.000285451	0.113103	13.5	0.000248619	0.122982	5.5	0.000101289	0.0660367	15	0.000276243	0.193252
54	P28800	Alpha-2-antiplasmin	165	15.4472	7	7	1	492	54.7	16.5	0.000301645	0.11952	20	0.000365631	0.180864	0	0	0	17	0.000310786	0.217417
33	P10096	Glyceraldehyde-3-phosphate dehydrogenase	159	30.03	7	7	1	333	35.8	13	0.000363128	0.143881	16	0.000446927	0.221078	3.5	9.77654e-05	0.0637394	13	0.000363128	0.254035
120	A0A3Q1MJT2	Alpha-1B-glycoprotein	155	30.7167	10	10	1	586	61.9	28	0.000452342	0.17923	19	0.000306947	0.151835	0	0	0	12.5	0.000201939	0.141271
443	F1MM86	Complement component C6	149	22.9614	17	17	1	932	104.5	19.5	0.000186603	0.073937	7	6.69856e-05	0.0331353	1	9.56938e-06	0.00623888	17	0.000162679	0.113806
464	A0A3Q1M0F4	Uncharacterized protein	219	25.8741	3	3	1	143	15.5	11.5	0.000741935	0.293974	11.5	0.000741935	0.367008	0	0	0	28.5	0.00183871	1.28631
497	A0A3Q1MB70	Uncharacterized protein	147	21.5247	4	4	1	223	25	13.5	0.00054	0.213962	23.5	0.00094	0.464983	0	0	0	12.5	0.0005	0.349786
117	P08728	Keratin, type I cytoskeletal 19	135	12.2807	6	1	1	399	43.9	8	0.000182232	0.0722053	30	0.000683371	0.338038	0	0	0	10.5	0.00023918	0.167324
394	E1BDW7	Hepatocyte growth factor-like protein	133	12.9213	7	7	1	712	79.9	7.5	9.38673e-05	0.0371927	10.5	0.000131414	0.0650057	3.5	4.38048e-05	0.0285591	15	0.000187735	0.131334
480	A0A3Q1N9Y5	Sulfhydryl oxidase	132	20.8597	13	13	1	791	86.1	12	0.000139373	0.0552232	20.5	0.000238095	0.117777	1	1.16144e-05	0.00757216	18	0.000209059	0.146252
69	A0A3Q1LSG0	Keratin 42	339	21.8543	11	2	1	453	50.3	19.5	0.000387674	0.153607	8	0.000159046	0.078674	0	0	0	11.5	0.000228628	0.159942
221	F1MRD0	Actin, cytoplasmic 1	128	28.8	8	8	1	375	41.8	5	0.000119617	0.0473955	10	0.000239234	0.11834	0	0	0	21	0.000502392	0.35146
409	A0A452DJK6	Serpin A3-1	99	23.4043	8	4	1	470	52.5	7	0.000133333	0.0528302	12	0.000228571	0.113066	2.5	4.7619e-05	0.0310458	15	0.000285714	0.199878
174	A0A3Q1M315	Uncharacterized protein	124	17.7665	6	5	1	394	45.3	11	0.000242826	0.0962139	6.5	0.000143488	0.0709781	5.5	0.000121413	0.0791566	14	0.000309051	0.216203
150	Q3T0A3	Complement factor D	116	38.9961	6	6	1	259	27.9	14.5	0.000519713	0.205924	12.5	0.000448029	0.221623	0.5	1.79211e-05	0.0116839	11	0.000394265	0.275817
104	P01035	Cystatin-C	109	41.2162	3	3	1	148	16.3	19	0.00116564	0.461859	5.5	0.000337423	0.166911	0	0	0	10	0.000613497	0.429186
320	M0QVY0	Uncharacterized protein	106	25.394	17	7	1	571	60.8	13	0.000213816	0.0847194	6.5	0.000106908	0.0528833	2	3.28947e-05	0.0214461	12	0.000197368	0.138074
255	A0A3Q1MQV3	Thrombospondin-1	11	40.6809	41	2	1	1175	129.8	6	4.6225e-05	0.0183155	0	0	0	1.5	1.15562e-05	0.00753424	14	0.000107858	0.0754547
397	P56652	Inter-alpha-trypsin inhibitor heavy chain H3	221	11.4478	9	9	1	891	99.5	4.5	4.52261e-05	0.0179198	3	3.01508e-05	0.0149144	1.5	1.50754e-05	0.00982858	11.5	0.000115578	0.0808551
82	A0A3Q1LPG0	Uncharacterized protein	103	18.125	5	5	1	320	35.5	11.5	0.000323944	0.128355	0	0	0	0	0	0	11.5	0.000323944	0.226622
484	G5E5H7	Uncharacterized protein	103	38.764	4	4	1	178	19.9	2.5	0.000125628	0.0497772	3	0.000150754	0.0745722	0	0	0	11.5	0.000577889	0.404276
99	G5E5T5	Uncharacterized protein	200	29.1339	10	5	1	508	56	2.5	4.46429e-05	0.0176887	0.5	8.92857e-06	0.00441663	0	0	0	16	0.000285714	0.199878
5	Q5DPW9	Cystatin E/M	107	62.4161	6	6	1	149	16.3	1	6.13497e-05	0.0243084	0	0	0	0	0	0	18.5	0.00113497	0.793994
11	A0A3Q1ME55	Uncharacterized protein	95	9.14761	3	2	1	481	50.8	5.5	0.000108268	0.0428985	1.5	2.95276e-05	0.0146062	0	0	0	14	0.000275591	0.192796
39	A0A3Q1LLT0	Uncharacterized protein	94	19.5455	2	1	1	220	23.6	1	4.23729e-05	0.0167893	11.5	0.000487288	0.241043	1.5	6.35593e-05	0.0414383	11.5	0.000487288	0.340893
321	G5E5A9	Fibronectin	93	8.57363	14	14	1	2601	285.1	10.5	3.68292e-05	0.0145927	5	1.75377e-05	0.00867525	0	0	0	10.5	3.68292e-05	0.0257647
										sum of (SpC/MW)i	0.246546	97.6882		0.288862	142.889	12678.5	0.26405	172.151		0.204284	142.911

## Sheet: Percentage Breakdown  PSM
		PSM Count				Percentage Based on PSM Count
Protein	Description	SS316L 1hr	SS316L 24 hr	NT-SS316L 1hr	NT-SS316L 24 hr	SS316L 1hr	SS316L 24 hr	NT-SS316L 1hr	NT-SS316L 24 hr
A0A140T897	Serum albumin	3025.5	3100	2810.5	1972.5	0.2664	0.235366	0.209582	0.186102
Q2UVX4	Complement C3	669.5	952	900.5	729	0.0589504	0.07228	0.0671514	0.0687801
G3X6N3	Serotransferrin	392	402	931	656	0.0345162	0.0305216	0.0694258	0.0618926
P02081	Hemoglobin fetal subunit beta	865.5	1038	761	551.5	0.0762085	0.0788095	0.0567487	0.0520332
E1B726	Plasminogen	514.5	1111	713	490.5	0.0453025	0.084352	0.0531693	0.046278
P12763	Alpha-2-HS-glycoprotein	652.5	610	1061.5	435	0.0574536	0.0463139	0.0791573	0.0410416
P13645	Keratin, type I cytoskeletal 10	204.5	221.5	1035.5	392	0.0180065	0.0168173	0.0772185	0.0369846
P01966	Hemoglobin subunit alpha	487	811	514.5	312.5	0.042881	0.0615747	0.0383669	0.0294839
P35908	Keratin, type II cytoskeletal 2 epidermal	118.5	121.5	486.5	294.5	0.0104341	0.00922481	0.0362789	0.0277856
P04264	Keratin, type II cytoskeletal 1	141	176.5	691	240.5	0.0124153	0.0134007	0.0515287	0.0226908
F1MVK1	Uncharacterized protein	130	170.5	39	233	0.0114467	0.0129451	0.00290828	0.0219832
A0A140T843	Apolipoprotein H	164.5	151.5	158.5	204.5	0.0144845	0.0115025	0.0118195	0.0192943
P34955	Alpha-1-antiproteinase	174	149	362	174.5	0.0153209	0.0113127	0.0269948	0.0164638
A0A3Q1MP45	Complement factor H	178.5	194.5	103	172	0.0157172	0.0147673	0.00768084	0.0162279
F1MY85	Complement C5a anaphylatoxin	47.5	154	3	170.5	0.00418244	0.0116924	0.000223714	0.0160864
Q28178	Thrombospondin-1	50	174.5	19	164	0.00440257	0.0132488	0.00141685	0.0154732
P81187	Complement factor B	146	138	318	154.5	0.0128555	0.0104776	0.0237136	0.0145768
P02768	Serum albumin	323.5	289	725	138	0.0284846	0.0219421	0.0540641	0.0130201
Q3SZ57	Alpha-fetoprotein	185	182	166.5	136.5	0.0162895	0.0138182	0.0124161	0.0128786
P35527	Keratin, type I cytoskeletal 9	77.5	139.5	276.5	129.5	0.00682399	0.0105915	0.0206189	0.0122181
Q95121	Pigment epithelium-derived factor	102	123.5	106.5	128	0.00898125	0.00937666	0.00794183	0.0120766
A0A3Q1LGY9	Angiotensinogen	92.5	144.5	54	112	0.00814476	0.0109711	0.00402685	0.010567
A0A3Q1NEQ0	Uncharacterized protein	109	83.5	21	100	0.00959761	0.00633969	0.001566	0.00943485
Q29RQ1	Complement component C7	61	86.5	5	98	0.00537114	0.00656746	0.000372856	0.00924616
Q7SIH1	Alpha-2-macroglobulin	97	70.5	24	92	0.00854099	0.00535267	0.00178971	0.00868006
A0A3Q1MJJ4	Apolipoprotein A-I	203	180	183	89.5	0.0178744	0.0136664	0.0136465	0.00844419
Q28107	Coagulation factor V	70	76	0.5	81.5	0.0061636	0.00577025	3.72856e-05	0.0076894
P01375	Tumor necrosis factor	0	1.5	224	73.5	0	0.000113887	0.016704	0.00693462
A0A452DIU4	C-type lectin domain family 3 member B	85	99	98.5	70	0.00748437	0.00751651	0.00734526	0.0066044
P06396	Gelsolin	61.5	81.5	9.5	68.5	0.00541516	0.00618784	0.000708427	0.00646287
A0A3Q1M3L6	Uncharacterized protein	60	64.5	50.5	67.5	0.00528309	0.00489712	0.00376585	0.00636853
F1N5M2	Vitamin D-binding protein	64	44	48	53.5	0.00563529	0.00334067	0.00357942	0.00504765
Q3SZV7	Hemopexin	34	42	8.5	53	0.00299375	0.00318882	0.000633855	0.00500047
Q9N2I2	Plasma serine protease inhibitor	61.5	63.5	23	52	0.00541516	0.0048212	0.00171514	0.00490612
A0A3Q1MF14	Complement factor I	51.5	43	6	50.5	0.00453465	0.00326475	0.000447427	0.0047646
E1BMJ0	Uncharacterized protein	29.5	33.5	12.5	48.5	0.00259752	0.00254347	0.00093214	0.0045759
F1N102	Uncharacterized protein	15.5	31.5	1.5	46	0.0013648	0.00239162	0.000111857	0.00434003
P15497	Apolipoprotein A-I	94	97	48	44.5	0.00827683	0.00736466	0.00357942	0.00419851
F1MMD7	Inter-alpha-trypsin inhibitor heavy chain H4	56.5	33.5	27	44.5	0.00497491	0.00254347	0.00201342	0.00419851
F1MX87	Uncharacterized protein	13.5	18	0	43	0.00118869	0.00136664	0	0.00405699
Q29443	Serotransferrin	29.5	23.5	12.5	39	0.00259752	0.00178422	0.00093214	0.00367959
Q5XQN5	Keratin, type II cytoskeletal 5	9	12	7	38.5	0.000792463	0.000911093	0.000521999	0.00363242
A0A3Q1MG04	Fibrinogen beta chain	30	40.5	1.5	38	0.00264154	0.00307494	0.000111857	0.00358524
A0A3Q1M2R9	Uncharacterized protein	20.5	33.5	2.5	37.5	0.00180505	0.00254347	0.000186428	0.00353807
Q3MHN2	Complement component C9	16	33	1.5	36.5	0.00140882	0.0025055	0.000111857	0.00344372
P06868	Plasminogen	34	57.5	20.5	35.5	0.00299375	0.00436565	0.00152871	0.00334937
F1N160	Uncharacterized protein	30.5	25.5	41	32.5	0.00268557	0.00193607	0.00305742	0.00306633
F6QND5	Fibrinogen alpha chain	31.5	31	6.5	32.5	0.00277362	0.00235366	0.000484713	0.00306633
F1N1I6	Gelsolin	26.5	36.5	6.5	32	0.00233336	0.00277124	0.000484713	0.00301915
E1BH06	Uncharacterized protein	18	22.5	5	32	0.00158493	0.0017083	0.000372856	0.00301915
A5D7R6	ITIH2 protein	27	36.5	6	31.5	0.00237739	0.00277124	0.000447427	0.00297198
F6R4P6	Uncharacterized protein	17	26.5	1	31.5	0.00149687	0.002012	7.45712e-05	0.00297198
P35445	Cartilage oligomeric matrix protein	31	23.5	5.5	30.5	0.00272959	0.00178422	0.000410142	0.00287763
F1MD83	C-X-C motif chemokine	39	45.5	19	29.5	0.00343401	0.00345456	0.00141685	0.00278328
F1MM86	Complement component C6	11.5	11.5	0	28.5	0.00101259	0.00087313	0	0.00268893
O46375	Transthyretin	25	22.5	7.5	27.5	0.00220129	0.0017083	0.000559284	0.00259458
A0A3Q1MJB2	Fibulin-1	17	11.5	3	26	0.00149687	0.00087313	0.000223714	0.00245306
P02662	Alpha-S1-casein	4.5	29	0	25.5	0.000396231	0.00220181	0	0.00240589
A0A140T881	Apolipoprotein E	104	82.5	11.5	25	0.00915735	0.00626376	0.000857569	0.00235871
P02453	Collagen alpha-1(I) chain	36	26	2	24.5	0.00316985	0.00197403	0.000149142	0.00231154
G3N0V0	Uncharacterized protein	38	32	11.5	24	0.00334595	0.00242958	0.000857569	0.00226436
A0A3Q1NJR8	Serpin family C member 1	49	52.5	14	23.5	0.00431452	0.00398603	0.001044	0.00221719
A0A452DI66	Prothrombin	63	46	1	23	0.00554724	0.00349252	7.45712e-05	0.00217002
Q3SZR3	Alpha-1-acid glycoprotein	34	5.5	1.5	22.5	0.00299375	0.000417584	0.000111857	0.00212284
D1Z308	Periostin	36	21.5	0	22.5	0.00316985	0.00163237	0	0.00212284
P13384	Insulin-like growth factor-binding protein 2	39.5	32.5	1.5	22	0.00347803	0.00246754	0.000111857	0.00207567
A0A3Q1MSW9	Retinol-binding protein 4	22	20.5	43.5	21.5	0.00193713	0.00155645	0.00324385	0.00202849
F1MGU7	Fibrinogen gamma-B chain	19.5	19	0.5	21	0.001717	0.00144256	3.72856e-05	0.00198132
A0A452DJ62	Thrombospondin 4	22	23.5	0	21	0.00193713	0.00178422	0	0.00198132
A0A3Q1LSG0	Keratin 42	5	10	0	21	0.000440257	0.000759244	0	0.00198132
Q2TBQ1	Coagulation factor XIII B chain	62	48	7	20.5	0.00545919	0.00364437	0.000521999	0.00193414
F1MLW8	Uncharacterized protein	21.5	25	19	19.5	0.00189311	0.00189811	0.00141685	0.0018398
P81644	Apolipoprotein A-II	20	10.5	14.5	18.5	0.00176103	0.000797206	0.00108128	0.00174545
Q3ZBS7	Vitronectin	7.5	43	0	18.5	0.000660386	0.00326475	0	0.00174545
G5E5T5	Uncharacterized protein	7	10.5	0	18.5	0.00061636	0.000797206	0	0.00174545
E1BDW7	Hepatocyte growth factor-like protein	12	20.5	1	18	0.00105662	0.00155645	7.45712e-05	0.00169827
Q58D62	Fetuin-B	30.5	21	10.5	17.5	0.00268557	0.00159441	0.000782998	0.0016511
A0A3Q1MJT2	Alpha-1B-glycoprotein	19.5	7	1	17	0.001717	0.000531471	7.45712e-05	0.00160392
A0A3Q1MXQ0	Alpha-enolase	16.5	20	0	17	0.00145285	0.00151849	0	0.00160392
P02465	Collagen alpha-2(I) chain	28	21.5	2	16.5	0.00246544	0.00163237	0.000149142	0.00155675
G5E5H7	Uncharacterized protein	0	18.5	0	16	0	0.0014046	0	0.00150958
P56652	Inter-alpha-trypsin inhibitor heavy chain H3	7.5	5	0	15.5	0.000660386	0.000379622	0	0.0014624
A0A3Q1M9B4	Insulin-like growth factor II	15.5	13.5	5.5	15	0.0013648	0.00102498	0.000410142	0.00141523
Q2KIG3	Carboxypeptidase B2	22	26	4	15	0.00193713	0.00197403	0.000298285	0.00141523
P08728	Keratin, type I cytoskeletal 19	7.5	10.5	3.5	15	0.000660386	0.000797206	0.000260999	0.00141523
F1MRD0	Actin, cytoplasmic 1	7	12	2.5	15	0.00061636	0.000911093	0.000186428	0.00141523
NA	NA	19.5	22	8.5	14	0.001717	0.00167034	0.000633855	0.00132088
A0A452DJK6	Serpin A3-1	11	6.5	5.5	14	0.000968566	0.000493508	0.000410142	0.00132088
M0QVY0	Uncharacterized protein	6	9	1.5	14	0.000528309	0.000683319	0.000111857	0.00132088
Q5DPW9	Cystatin E/M	12	6.5	0	14	0.00105662	0.000493508	0	0.00132088
P01030	Complement C4 (Fragments)	2.5	4.5	0	14	0.000220129	0.00034166	0	0.00132088
P01035	Cystatin-C	13	6.5	2	13.5	0.00114467	0.000493508	0.000149142	0.00127371
P28800	Alpha-2-antiplasmin	13	16	3.5	13	0.00114467	0.00121479	0.000260999	0.00122653
A0A3Q1M315	Uncharacterized protein	14.5	12.5	0.5	13	0.00127675	0.000949055	3.72856e-05	0.00122653
A0A3Q1MGB8	Kinesin family member 12	25.5	18	0	13	0.00224531	0.00136664	0	0.00122653
A0A3Q1M0F4	Uncharacterized protein	13.5	23.5	0	12.5	0.00118869	0.00178422	0	0.00117936
P10096	Glyceraldehyde-3-phosphate dehydrogenase	28	19	0	12.5	0.00246544	0.00144256	0	0.00117936
F1MC11	Keratin, type I cytoskeletal 14	2.5	3.5	3	12	0.000220129	0.000265735	0.000223714	0.00113218
P19035	Apolipoprotein C-III	12.5	8	48.5	11.5	0.00110064	0.000607395	0.0036167	0.00108501
Q08D91	Keratin, type II cytoskeletal 75	1	1.5	3	11.5	8.80514e-05	0.000113887	0.000223714	0.00108501
A0A3Q1MQV3	Thrombospondin-1	5	15	1.5	11.5	0.000440257	0.00113887	0.000111857	0.00108501
A0A3Q1ME55	Uncharacterized protein	5	8.5	1.5	11.5	0.000440257	0.000645357	0.000111857	0.00108501
P62935	Peptidyl-prolyl cis-trans isomerase A	5.5	11.5	0.5	11.5	0.000484283	0.00087313	3.72856e-05	0.00108501
A0A3Q1N9Y5	Sulfhydryl oxidase	19.5	8	0	11.5	0.001717	0.000607395	0	0.00108501
P02663	Alpha-S2-casein	1	5	0	11.5	8.80514e-05	0.000379622	0	0.00108501
Q3T0A3	Complement factor D	19	5.5	0	11	0.00167298	0.000417584	0	0.00103783
G5E5A9	Fibronectin	4.5	0.5	0	11	0.000396231	3.79622e-05	0	0.00103783
A0A3Q1MB70	Uncharacterized protein	8	30	0	10.5	0.000704411	0.00227773	0	0.000990659
A0A3Q1LLT0	Uncharacterized protein	10.5	7.5	0	10.5	0.00092454	0.000569433	0	0.000990659
A0A3Q1LPG0	Uncharacterized protein	15.5	9.5	0	10	0.0013648	0.000721282	0	0.000943485
Q09TE3	Insulin-like growth factor binding protein acid labile subunit	11.5	4	0	10	0.00101259	0.000303698	0	0.000943485

## Sheet: 1 Hour Fold Change
Log fold change (log ∆) of Peptide Spectra Match from Nanotextured (NT)/Stainless steel unmodifed (SS)
Accession Code	Protein	Log2(NT/SS)
P01375	Tumor necrosis factor	14.4512
Q8SPJ1	Junction plakoglobin	7.22882
A0A3B0IZF8	Adiponectin B	7.22882
A0A452DK24	Tubulin epsilon and delta complex protein 2	5.64386
A0A3Q1LMV9	Epiplakin 1	5.64386
A0A3Q1LWF5	Uncharacterized protein	5.64386
A0A3Q1MPG5	Enoyl-CoA hydratase, mitochondrial	5.64386
A0A452DJ92	Zinc finger FYVE domain-containing protein 26	5.64386
G3MX98	Keratin 9	5.64386
E1BNY9	Uncharacterized protein	3.28702
P13645	Keratin, type I cytoskeletal 10	2.34008
P04264	Keratin, type II cytoskeletal 1	2.29289
P35908	Keratin, type II cytoskeletal 2 epidermal	2.03743
P19035	Apolipoprotein C-III	1.9549
P35527	Keratin, type I cytoskeletal 9	1.83483
Q08D91	Keratin, type II cytoskeletal 75	1.57061
G3X6N3	Serotransferrin	1.24789
P02768	Serum albumin	1.16417
P81187	Complement factor B	1.12296
P34955	Alpha-1-antiproteinase	1.05682
A0A3Q1MSW9	Retinol-binding protein 4	0.982856
E1BPW7	GTP-binding protein	0.971431
A0A140T867	Keratin, type I cytoskeletal 17	0.842238
P12763	Alpha-2-HS-glycoprotein	0.702032
E1B726	Plasminogen	0.470703
Q2UVX4	Complement C3	0.427621
F1N160	Uncharacterized protein	0.426342
F1MC11	Keratin, type I cytoskeletal 14	0.257275
A0A452DIU4	C-type lectin domain family 3 member B	0.212491
P01966	Hemoglobin subunit alpha	0.0792197
Q95121	Pigment epithelium-derived factor	0.0621428
A0A3Q1MU93	Beta-2-microglobulin	-0.00575927
A0A3Q1M0U5	Tyrosine-protein kinase receptor Tie-1	-0.0285692
Q2KJ63	Plasma kallikrein	-0.0285692
A0A140T843	Apolipoprotein H	-0.0536924
A0A140T897	Serum albumin	-0.106352
A0A3Q1MJJ4	Apolipoprotein A-I	-0.149707
Q3SZ57	Alpha-fetoprotein	-0.152081
F1MLW8	Uncharacterized protein	-0.179008
P02081	Hemoglobin fetal subunit beta	-0.185654
A0A3Q1M3L6	Uncharacterized protein	-0.24892
Q5XQN5	Keratin, type II cytoskeletal 5	-0.364172
A0A140T8C8	Kininogen-1	-0.388719
F1N5M2	Vitamin D-binding protein	-0.415263
P81644	Apolipoprotein A-II	-0.464668
P69905	Hemoglobin subunit alpha	-0.594549
P06868	Plasminogen	-0.730335
A0A3Q1LGY9	Angiotensinogen	-0.77665
A0A3Q1MP45	Complement factor H	-0.793361
A0A3Q1M5R4	L-lactate dehydrogenase	-0.851199
P15497	Apolipoprotein A-I	-0.96978
A0A452DJK6	Serpin A3-1	-1.00131
F1MD83	C-X-C motif chemokine	-1.03784
F1MMD7	Inter-alpha-trypsin inhibitor heavy chain H4	-1.06555
P08728	Keratin, type I cytoskeletal 19	-1.10146
A0A3Q1LPK1	Beta-arrestin-1	-1.1177
NA	NA	-1.19868
E1BMJ0	Uncharacterized protein	-1.23928
Q29443	Serotransferrin	-1.23928
F1N076	Uncharacterized protein	-1.32769
Q28178	Thrombospondin-1	-1.39622
Q9N2I2	Plasma serine protease inhibitor	-1.41919
F1MRD0	Actin, cytoplasmic 1	-1.48749
A0A3Q1M9B4	Insulin-like growth factor II	-1.4957
Q58D62	Fetuin-B	-1.53889
Q58DP6	Ribonuclease 4	-1.58816
P23805	Conglutinin	-1.59455
G3N0V0	Uncharacterized protein	-1.72475
F1MVK1	Uncharacterized protein	-1.73708
O46375	Transthyretin	-1.73754
A0A3Q1MQV3	Thrombospondin-1	-1.73985
A0A3Q1ME55	Uncharacterized protein	-1.73985
A0A3Q1NJR8	Serpin family C member 1	-1.80765
E1BH06	Uncharacterized protein	-1.8488
P28800	Alpha-2-antiplasmin	-1.89419
Q3SZV7	Hemopexin	-2.00042
A0A3Q1LSF0	Uncharacterized protein	-2.00144
M0QVY0	Uncharacterized protein	-2.0024
Q7SIH1	Alpha-2-macroglobulin	-2.0151
F1N1I6	Gelsolin	-2.02803
A5D7R6	ITIH2 protein	-2.17046
F6QND5	Fibrinogen alpha chain	-2.2773
Q3ZC85	Plasmalemma vesicle associated protein	-2.32481
A0A3Q1NEQ0	Uncharacterized protein	-2.376
Q2KIG3	Carboxypeptidase B2	-2.46009
P35445	Cartilage oligomeric matrix protein	-2.49523
A0A3Q1MJB2	Fibulin-1	-2.50335
A0A0A0MPA0	Uncharacterized protein	-2.5042
A0A3Q1LNA4	Uncharacterized protein	-2.58976
P06396	Gelsolin	-2.69482
P01035	Cystatin-C	-2.70155
A0A3Q1MSF6	Uncharacterized protein	-2.87578
A0A0A0MP92	Serpin A3-7	-3.0036
A0A3Q1M2R9	Uncharacterized protein	-3.03633
A0A3Q1MF14	Complement factor I	-3.10182
Q2TBQ1	Coagulation factor XIII B chain	-3.14707
A0A140T881	Apolipoprotein E	-3.17702
F1N102	Uncharacterized protein	-3.37016
Q3MHN2	Complement component C9	-3.41594
P01045	Kininogen-2	-3.45996
A0A3Q1MKZ3	Vitamin K-dependent protein S	-3.46074
P62935	Peptidyl-prolyl cis-trans isomerase A	-3.46205
E1BDW7	Hepatocyte growth factor-like protein	-3.58616
Q29RQ1	Complement component C7	-3.60905
P02465	Collagen alpha-2(I) chain	-3.80787
P19034	Apolipoprotein C-II	-3.80941
F1MY85	Complement C5a anaphylatoxin	-3.9852
A2VE41	EGF containing fibulin extracellular matrix protein 1	-4.0018
F6R4P6	Uncharacterized protein	-4.08831
P02453	Collagen alpha-1(I) chain	-4.17033
A0A3Q1MJT2	Alpha-1B-glycoprotein	-4.28614
A0A3Q1MG04	Fibrinogen beta chain	-4.32241
Q3SZR3	Alpha-1-acid glycoprotein	-4.50292
P13384	Insulin-like growth factor-binding protein 2	-4.71918
A0A3Q1M315	Uncharacterized protein	-4.85898
F1MGU7	Fibrinogen gamma-B chain	-5.28614
A0A452DI66	Prothrombin	-5.97751
Q28107	Coagulation factor V	-7.12949
Protein	Description

## Sheet: 24 Hour Fold Change 
Log fold change (log ∆) of Peptide Spectra Match from Nanotextured (NT)/Stainless steel unmodifed (SS)
	Protein	Log2(NT/SS)
Q8SPJ1	Junction plakoglobin	9.89178
A0A3Q1MHE5	Dihydrolipoamide S-succinyltransferase	9.22882
E1BKT9	Uncharacterized protein	9.10329
F1MIW8	Desmoglein-1	8.96578
E1BNR0	Apolipoprotein B	8.81378
Q05443	Lumican	8.81378
F1N076	Uncharacterized protein	8.64386
A0A3Q1M667	Uncharacterized protein	8.64386
E1BCW0	Uncharacterized protein	8.64386
F1MWJ0	Uncharacterized protein	8.45121
F1MJ12	Complement C1s subcomponent	8.22882
P98140	Coagulation factor XII	7.96578
P08037	Beta-1,4-galactosyltransferase 1	7.96578
A5PJN5	TRPM8 channel-associated factor 1	7.96578
E1BPX9	Leucine rich pentatricopeptide repeat containing	7.96578
G3N3D3	Chromosome 3 C1orf68 homolog	7.64386
E1BHY6	Granulin precursor	7.64386
A0A3Q1MCF7	Mitogen-activated protein kinase kinase 5	7.64386
F1N0K0	Collagen alpha-1(XI) chain	7.64386
G3N188	Uncharacterized protein	7.64386
A0A140T8A9	Kappa-casein	7.64386
F1N0C3	Transmembrane protein 201	7.64386
F2X2F1	Insulin-like growth factor I	7.64386
P20959	Insulin-like growth factor-binding protein 3	7.22882
Q28038	Melanoma-derived growth regulatory protein	7.22882
Q2KIH2	ApoN protein	7.22882
A0A3Q1LT55	Coagulation factor XI	7.22882
A0A140T854	Glutathione S-transferase	7.22882
A0A3Q1LI40	Complement component C7	7.22882
F1N789	Uncharacterized protein	7.22882
G3N080	Histone H2B	7.22882
A0A140T896	Serine hydroxymethyltransferase	7.22882
F1MM57	Myosin heavy chain 14	6.64386
F1MJK3	Uncharacterized protein	6.64386
A0A3Q1M0N0	Collagen type XV alpha 1 chain	6.64386
Q2KIT0	Protein HP-20 homolog	6.64386
Q5E946	Protein/nucleic acid deglycase DJ-1	6.64386
F1MVP0	ADAM metallopeptidase with thrombospondin type 1 motif 13	6.64386
P79345	NPC intracellular cholesterol transporter 2	6.64386
A0A3Q1LWF5	Uncharacterized protein	6.64386
A0A3Q1MFI7	Uncharacterized protein	6.64386
F1MZJ3	Uncharacterized protein	6.64386
P00741	Coagulation factor IX	6.64386
P55906	Transforming growth factor-beta-induced protein ig-h3	6.64386
A0A452DI93	HtrA serine peptidase 1	6.64386
E1BDZ3	Uncharacterized protein	6.64386
E1BF57	Integrator complex subunit 6	6.64386
F1MMK0	Catechol	6.64386
P04272	Annexin A2	6.64386
Q9TTV6	Pregnancy-associated glycoprotein-18	6.64386
E1B9H5	Transforming growth factor beta receptor 3	5.64386
G3N1U4	Serpin A3-3	5.64386
A6QQF6	Suprabasin	5.64386
A0A452DIP8	Coagulation factor X	5.64386
E1BI56	Triggering receptor expressed on myeloid cells like 1	5.64386
F1MJS4	Phosphoglucomutase-1	5.64386
P00921	Carbonic anhydrase 2	5.64386
P33046	Cathelicidin-4	5.64386
P16116	Aldo-keto reductase family 1 member B1	5.64386
Q2KJ63	Plasma kallikrein	5.64386
A0A3Q1M3A4	Uncharacterized protein	5.64386
A0A3Q1MS81	Myosin heavy chain 7B	5.64386
F1MPP2	Insulin like growth factor binding protein 7	5.64386
G3MXK9	Collagen type XVI alpha 1 chain	5.64386
G3N3Q3	Uncharacterized protein	5.64386
P80189	Lysozyme C, non-stomach isozyme	5.64386
Q3B7L9	KRR1 small subunit processome component homolog	5.64386
A0A3Q1LV05	Uncharacterized protein	5.64386
A0A3Q1LVC7	Ezrin	5.64386
A0A3Q1ME33	SRC kinase signaling inhibitor 1	5.64386
A0A452DHV7	Betaine--homocysteine S-methyltransferase	5.64386
A0A452DIF0	Keratin, type II cytoskeletal 74	5.64386
F1MKH8	Matrix metallopeptidase 2	5.64386
F1MLB8	ATP synthase subunit alpha	5.64386
F1N0G0	Intraflagellar transport 80	5.64386
F1N1Z8	Pancreatic adenocarcinoma upregulated factor-like	5.64386
F6RBS0	GLI pathogenesis related 2	5.64386
P00435	Glutathione peroxidase 1	5.64386
P19534	Cadherin-2	5.64386
Q3SX06	Myocilin	5.64386
P01375	Tumor necrosis factor	5.60512
G5E5A9	Fibronectin	4.43086
Q2KIU3	Protein HP-25 homolog 2	3.29336
P80425	Fatty acid-binding protein, liver	3.14136
Q08D91	Keratin, type II cytoskeletal 75	2.92901
G3MYZ3	Afamin	2.77879
G3MZL1	Cadherin-5	2.57538
P25975	Cathepsin L1	2.55639
F1N3Q7	Apolipoprotein A4	2.40545
F1MMP5	Inter-alpha-trypsin inhibitor heavy chain H1	2.40545
Q3T004	Serum amyloid P-component	2.30757
P19034	Apolipoprotein C-II	2.29336
O62644	Leukocyte cell-derived chemotaxin-2	2.29336
A0A3Q1M5Q6	Extracellular matrix protein 1	2.29336
A0A3Q1N541	SPARC	2.29336
Q5E9Z2	Hyaluronan-binding protein 2	2.24073
Q3SZR3	Alpha-1-acid glycoprotein	2.0298
G3N1H5	Uncharacterized protein	1.97143
A0A3Q1M5B4	Ras suppressor protein 1	1.97143
F1MHS5	Protein S100-A9	1.97143
P62979	Ubiquitin-40S ribosomal protein S27a	1.86488
F1MC45	Uncharacterized protein	1.86488
Q5E9E3	Complement C1q subcomponent subunit A	1.793
F1MC11	Keratin, type I cytoskeletal 14	1.77349
Q2KIV9	Complement C1q subcomponent subunit B	1.72738
Q5XQN5	Keratin, type II cytoskeletal 5	1.68062
P01030	Complement C4 (Fragments)	1.63423
P56652	Inter-alpha-trypsin inhibitor heavy chain H3	1.62939
E1BI98	Collagen type VI alpha 1 chain	1.57777
P80195	Glycosylation-dependent cell adhesion molecule 1	1.57777
P02192	Myoglobin	1.57061
G3MZE0	Uncharacterized protein	1.55639
A0A3Q1MT60	Macrophage migration inhibitory factor	1.55639
F1MW44	Coagulation factor XIII A chain	1.55639
Q05716	Insulin-like growth factor-binding protein 4	1.4977
A0A140T867	Keratin, type I cytoskeletal 17	1.41024
Q09TE3	Insulin-like growth factor binding protein acid labile subunit	1.31833
A0A3Q1MU93	Beta-2-microglobulin	1.31473
F1MM86	Complement component C6	1.30807
A0A3Q1MJT2	Alpha-1B-glycoprotein	1.27805
P35908	Keratin, type II cytoskeletal 2 epidermal	1.27719
A2VE41	EGF containing fibulin extracellular matrix protein 1	1.27599
F1MX87	Uncharacterized protein	1.25554
P42916	Collectin-43	1.21759
P02663	Alpha-S2-casein	1.19875
A0A3Q1MJB2	Fibulin-1	1.17562
G3MZI7	Uncharacterized protein	1.13174
A0A452DJK6	Serpin A3-1	1.1047
Q5DPW9	Cystatin E/M	1.1047
A0A3Q1LSG0	Keratin 42	1.06895
P01035	Cystatin-C	1.05223
Q3T0A3	Complement factor D	0.997379
P02070	Hemoglobin subunit beta	0.996798
P02584	Profilin-1	0.995884
A0A0A0MP92	Serpin A3-7	0.990414
A0A3Q1M3I2	Complement factor H related 5	0.990414
A1L5A7	Enigma protein	0.985645
A0A3Q1LFK5	Prostaglandin E synthase 2	0.971431
A0A3Q1MK82	Zinc finger protein 8	0.971431
P23805	Conglutinin	0.888969
P13645	Keratin, type I cytoskeletal 10	0.823482
P81644	Apolipoprotein A-II	0.815763
G5E5T5	Uncharacterized protein	0.815763
A0A3Q1LPK1	Beta-arrestin-1	0.800159
E1BNY9	Uncharacterized protein	0.785875
Q29443	Serotransferrin	0.7302
G3X6N3	Serotransferrin	0.706464
F1MZ30	Collagen alpha-1(X) chain	0.672313
M0QVY0	Uncharacterized protein	0.635828
F1MH40	Uncharacterized protein	0.634227
E1BB91	Collagen type VI alpha 3 chain	0.577767
G3MZ71	Keratin 2	0.577767
Q2HJB6	Procollagen C-endopeptidase enhancer	0.577767
Q3SZY9	Mediator of RNA polymerase II transcription subunit 6	0.570607
F1N102	Uncharacterized protein	0.545824
A0A0A0MPA0	Uncharacterized protein	0.537948
E1BMJ0	Uncharacterized protein	0.533393
P19035	Apolipoprotein C-III	0.52176
A0A3Q1N9Y5	Sulfhydryl oxidase	0.52176
P08728	Keratin, type I cytoskeletal 19	0.5132
E1BH06	Uncharacterized protein	0.507506
A0A3Q1LLT0	Uncharacterized protein	0.483505
F1MVK1	Uncharacterized protein	0.450474
P04264	Keratin, type II cytoskeletal 1	0.446287
A0A3Q1ME55	Uncharacterized protein	0.434403
A0A140T843	Apolipoprotein H	0.432688
Q28085	Complement factor H	0.411835
F1MMD7	Inter-alpha-trypsin inhibitor heavy chain H4	0.409214
A0A3Q1LUE9	Uncharacterized protein	0.405451
Q7SIH1	Alpha-2-macroglobulin	0.383806
P35445	Cartilage oligomeric matrix protein	0.375535
Q3SYV4	Adenylyl cyclase-associated protein 1	0.358454
F1N160	Uncharacterized protein	0.349377
Q3SZV7	Hemopexin	0.33526
F1MRD0	Actin, cytoplasmic 1	0.320726
Q5E9F5	Transgelin-2	0.314733
A0A452DHW7	Beta-casein	0.297342
O46375	Transthyretin	0.288866
F1N5M2	Vitamin D-binding protein	0.281708
A0A3Q1NEQ0	Uncharacterized protein	0.259979
F6R4P6	Uncharacterized protein	0.248815
A0A3Q1MF14	Complement factor I	0.231611
P34955	Alpha-1-antiproteinase	0.227818
Q28065	C4b-binding protein alpha chain	0.190586
P13696	Phosphatidylethanolamine-binding protein 1	0.188529
Q29RQ1	Complement component C7	0.179915
P81187	Complement factor B	0.162834
A0A3Q1M2R9	Uncharacterized protein	0.162299
A0A3Q1M9B4	Insulin-like growth factor II	0.150935
G3MXG6	Uncharacterized protein	0.148801
F1MY85	Complement C5a anaphylatoxin	0.146748
Q3MHN2	Complement component C9	0.144993
F1MGU7	Fibrinogen gamma-B chain	0.143631
F1MER7	Heparan sulfate proteoglycan 2	0.113075
P01045	Kininogen-2	0.104697
Q28107	Coagulation factor V	0.100611
A0A3Q1LPG0	Uncharacterized protein	0.0724827
A0A3Q1MSW9	Retinol-binding protein 4	0.0680092
F6QND5	Fibrinogen alpha chain	0.0677062
A0A3Q1M3L6	Uncharacterized protein	0.0653647
D1Z308	Periostin	0.0649175
A0A3Q1M315	Uncharacterized protein	0.0554298
Q95121	Pigment epithelium-derived factor	0.051516
P62935	Peptidyl-prolyl cis-trans isomerase A	-0.001254
A5D7S7	L	-0.0016963
F1MNH1	Uncharacterized protein	-0.0016963
Q27967	Secreted phosphoprotein 24	-0.0026207
A0A3Q1M564	Adiponectin	-0.0028825
A0A3Q1MGP1	Uncharacterized protein	-0.0057593
Q08DK9	PWWP domain-containing DNA repair factor 3A	-0.0071955
A0A3Q1M820	Sacsin molecular chaperone	-0.009586
A7Z014	TKT protein	-0.0143553
A0A3Q1LJG0	C-type lectin domain family 12 member A	-0.0285692
Q3T054	GTP-binding nuclear protein Ran	-0.0285692
Q08E14	Collagen alpha-1(III) chain	-0.0285692
E1BNA9	Uncharacterized protein	-0.0285692
A0A3Q1MLX2	Regucalcin	-0.0754426
P02459	Collagen alpha-1(II) chain	-0.0754426
P02453	Collagen alpha-1(I) chain	-0.0862847
Q28178	Thrombospondin-1	-0.0896139
A0A3Q1MG04	Fibrinogen beta chain	-0.0922787
A0A3Q1MSF6	Uncharacterized protein	-0.0949116
P35527	Keratin, type I cytoskeletal 9	-0.107416
A0A3Q1MKZ3	Vitamin K-dependent protein S	-0.108975
A0A452DJ62	Thrombospondin 4	-0.162885
Q32LP0	Fermitin family homolog 3	-0.173127
A0A3Q1MP45	Complement factor H	-0.177436
P02662	Alpha-S1-casein	-0.186053
E1BDW7	Hepatocyte growth factor-like protein	-0.188331
F1N1I6	Gelsolin	-0.19022
G5E5H7	Uncharacterized protein	-0.210233
A5D7R6	ITIH2 protein	-0.21294
A0A3Q1MXQ0	Alpha-enolase	-0.235186
P06396	Gelsolin	-0.250873
Q58D62	Fetuin-B	-0.263721
Q9N2I2	Plasma serine protease inhibitor	-0.288472
P28800	Alpha-2-antiplasmin	-0.300462
P82943	Regakine-1	-0.306228
F1MNN7	Lipopolysaccharide-binding protein	-0.32337
A0A140T8C8	Kininogen-1	-0.324811
A0A3Q1M032	Uncharacterized protein	-0.327687
Q3T0P6	Phosphoglycerate kinase 1	-0.327687
F1MLW8	Uncharacterized protein	-0.359031
A0A3Q1LGY9	Angiotensinogen	-0.367671
P02465	Collagen alpha-2(I) chain	-0.382541
A0A3Q1MQV3	Thrombospondin-1	-0.38429
Q2UVX4	Complement C3	-0.385058
Q3SZ57	Alpha-fetoprotein	-0.415117
G3N0V0	Uncharacterized protein	-0.415488
E1B860	Intraflagellar transport 140	-0.41864
A0A3Q1NH68	Uncharacterized protein	-0.460743
A0A3Q1MGB8	Kinesin family member 12	-0.470287
P12763	Alpha-2-HS-glycoprotein	-0.487818
A0A452DIU4	C-type lectin domain family 3 member B	-0.500219
F1MKS5	Histidine-rich glycoprotein	-0.517456
P13384	Insulin-like growth factor-binding protein 2	-0.56338
A0A3Q1LTP5	Insulin like growth factor binding protein 6	-0.589763
P10096	Glyceraldehyde-3-phosphate dehydrogenase	-0.60483
F1MD83	C-X-C motif chemokine	-0.625469
A5PK45	Procollagen galactosyltransferase 1	-0.639489
A0A140T897	Serum albumin	-0.652248
NA	NA	-0.652732
P06868	Plasminogen	-0.695994
P68103	Elongation factor 1-alpha 1	-0.738119
P50227	Sulfotransferase 1A1	-0.738888
F1N2W0	Prostaglandin reductase 1	-0.742725
Q2KIG3	Carboxypeptidase B2	-0.794104
A0A3B0IZF8	Adiponectin B	-0.811471
F1MKN3	Mitochondrial ribosomal protein S34	-0.851199
A0A3Q1M0F4	Uncharacterized protein	-0.911346
P02081	Hemoglobin fetal subunit beta	-0.912388
A0A452DI66	Prothrombin	-1.00031
P52556	Flavin reductase (NADPH)	-1.00206
A5D984	Pyruvate kinase	-1.0024
P33433	Histidine-rich glycoprotein (Fragments)	-1.0048
A0A3Q1LZ67	Uncharacterized protein	-1.0072
A0A3Q1MJJ4	Apolipoprotein A-I	-1.00812
A0A3Q1M0U5	Tyrosine-protein kinase receptor Tie-1	-1.01436
F1MRD3		-1.01436
A0A140T8A5	Isocitrate dehydrogenase [NADP]	-1.01436
A0A452DK24	Tubulin epsilon and delta complex protein 2	-1.01436
P02768	Serum albumin	-1.06645
P15497	Apolipoprotein A-I	-1.12433
A0A3Q1NJR8	Serpin family C member 1	-1.15993
P17697	Clusterin	-1.17313
E1B726	Plasminogen	-1.17955
Q3ZBS7	Vitronectin	-1.21715
G3N0S9	Uncharacterized protein	-1.22377
P37141	Glutathione peroxidase 3	-1.22377
A0A3Q1LY19	L-lactate dehydrogenase	-1.22377
Q2TBQ1	Coagulation factor XIII B chain	-1.22771
A0A3Q1LSF0	Uncharacterized protein	-1.24945
A0A3Q1M5R4	L-lactate dehydrogenase	-1.26424
Q58D31	Sorbitol dehydrogenase	-1.32769
P01966	Hemoglobin subunit alpha	-1.37586
A0A3Q1MB70	Uncharacterized protein	-1.51505
O18879	Glutathione S-transferase A2	-1.58816
A0A3Q1LNA4	Uncharacterized protein	-1.58976
P19217	Estrogen sulfotransferase	-1.58976
Q5E9F7	Cofilin-1	-1.59455
A5D7L1	CLEC11A protein	-1.59455
A6QQJ2	TMEM140 protein	-1.59455
A0A3Q1MQP3	Catalase	-1.59455
Q0VCK0	Bifunctional purine biosynthesis protein PURH	-1.59455
A0A140T881	Apolipoprotein E	-1.72264
E1BNA6	Uncharacterized protein	-1.87709
Q3MHL4	Adenosylhomocysteinase	-1.96421
A0A3Q1MSS6	Cadherin 1	-2.0036
Q2KJH6	Serpin H1	-2.0072
Q17QH0	Metallothionein	-2.0072
P02788	Lactotransferrin	-2.0072
F1N6W9	Uncharacterized protein	-2.07176
Q58DP6	Ribonuclease 4	-2.11769
A0A3Q1MLQ7	Uncharacterized protein	-2.20226
A0A3Q1M442	Tubulin beta chain	-2.32769
Q27965	Heat shock 70 kDa protein 1B	-2.80941
P84080	ADP-ribosylation factor 1	-2.83708
Q8SPP7	Peptidoglycan recognition protein 1	-3.62527
Q5EAD2	D-3-phosphoglycerate dehydrogenase	-3.70266
P69905	Hemoglobin subunit alpha	-3.90881
Protein	Description

## Sheet: 1 hour pathway (FoldNT_SS)
Log fold change (log ∆) of G:profiler from Nanotextured (NT)/Stainless steel unmodifed (SS)
1 hour upregulation	Cytoskeletal Protein-Membrane Anchor Activity	GO:0106006	0.0499469
	Intermediate Filament	GO:0005882	0.00203149
	Gamma-Catenin-Tcf7L2 Complex	GO:0071665	0.0499015
1 hour downregulation	Negative Regulation Of Catalytic Activity	GO:0043086	0.0498942
	Very-Low-Density Lipoprotein Particle	GO:0034361	0.042241
	Platelet Alpha Granule	GO:0031091	0.042241
	Calcium Ion Binding	GO:0005509	0.0297722
	Platelet-Derived Growth Factor Binding	GO:0048407	0.0251768
	Glycosaminoglycan Binding	GO:0005539	0.0237733
	Extracellular Matrix Structural Constituent	GO:0005201	0.021362
	Heparan Sulfate Proteoglycan Binding	GO:0043395	0.0196008
	Chylomicron	GO:0042627	0.0167953
	Blood Circulation	GO:0008015	0.0167257
	Regulation Of Epithelial Cell Apoptotic Process	GO:1904035	0.00899114
	Low-Density Lipoprotein Particle	GO:0034362	0.00701927
	Signaling Receptor Binding	GO:0005102	0.0052338
	Collagen Type I Trimer	GO:0005584	0.000469846
	Peptidase Regulator Activity	GO:0061134	0.000143846
	Collagen-Containing Extracellular Matrix	GO:0062023	3.30124e-05
	Membrane Attack Complex	GO:0005579	2.48018e-05
	Humoral Immune Response	GO:0006959	1.19512e-06
	Proteolysis	GO:0006508	7.8498e-07
	Blood Coagulation	GO:0007596	1.2267e-13
	Extracellular Region	GO:0005576	3.40549e-22

## Sheet: 24 hour pathway (FoldNT_SS)
Log fold change (log ∆) of G:profiler from Nanotextured (NT)/Stainless steel unmodifed (SS)
24 hrs downregulation	term_name	term_id
	Structural Constituent Of Cytoskeleton	GO:0005200
24 hrs upregulation	Wound Healing	GO:0042060
	Collagen Trimer	GO:0005581
	Cell Adhesion	GO:0007155
	Extracellular Matrix	GO:0031012
	Extracellular Region	GO:0005576
	Cornified Envelope	GO:0001533
	Cholesterol Transfer Activity	GO:0120020
	Protein Stabilization	GO:0050821
	Phagocytosis, Recognition	GO:0006910
	Proteolysis	GO:0006508
	Circulatory System Development	GO:0072359
	Regulation Of Multicellular Organismal Process	GO:0051239
	Regulation Of Peptidase Activity	GO:0052547
	Side Of Membrane	GO:0098552
	Defense Response	GO:0006952
	Epithelial Cell Proliferation	GO:0050673
	Regulation Of Immune Response	GO:0050776
	Regulation Of Biological Quality	GO:0065008
	Cell Migration	GO:0016477
	Protein-Containing Complex Binding	GO:0044877
	Supramolecular Fiber	GO:0099512
	Protein Binding	GO:0005515
	Desmosome	GO:0030057

## Sheet: Steel Compared
Similar Protein Corona Based on Peptide Count Detected
	Item	Occurences	Present In
	A0A140T843	4	SS316L 1hr, SS316L 24 hr, NT-SS316L 1hr, NT-SS316L 24 hr
	A0A140T881	4	SS316L 1hr, SS316L 24 hr, NT-SS316L 1hr, NT-SS316L 24 hr
	A0A140T897	4	SS316L 1hr, SS316L 24 hr, NT-SS316L 1hr, NT-SS316L 24 hr
	A0A3Q1LGY9	4	SS316L 1hr, SS316L 24 hr, NT-SS316L 1hr, NT-SS316L 24 hr
	A0A3Q1M3L6	4	SS316L 1hr, SS316L 24 hr, NT-SS316L 1hr, NT-SS316L 24 hr
	A0A3Q1MJJ4	4	SS316L 1hr, SS316L 24 hr, NT-SS316L 1hr, NT-SS316L 24 hr
	A0A3Q1MP45	4	SS316L 1hr, SS316L 24 hr, NT-SS316L 1hr, NT-SS316L 24 hr
	A0A3Q1MSW9	4	SS316L 1hr, SS316L 24 hr, NT-SS316L 1hr, NT-SS316L 24 hr
	A0A3Q1NEQ0	4	SS316L 1hr, SS316L 24 hr, NT-SS316L 1hr, NT-SS316L 24 hr
	A0A3Q1NJR8	4	SS316L 1hr, SS316L 24 hr, NT-SS316L 1hr, NT-SS316L 24 hr
	A0A452DIU4	4	SS316L 1hr, SS316L 24 hr, NT-SS316L 1hr, NT-SS316L 24 hr
	E1B726	4	SS316L 1hr, SS316L 24 hr, NT-SS316L 1hr, NT-SS316L 24 hr
	E1BMJ0	4	SS316L 1hr, SS316L 24 hr, NT-SS316L 1hr, NT-SS316L 24 hr
	F1MD83	4	SS316L 1hr, SS316L 24 hr, NT-SS316L 1hr, NT-SS316L 24 hr
	F1MLW8	4	SS316L 1hr, SS316L 24 hr, NT-SS316L 1hr, NT-SS316L 24 hr
	F1MMD7	4	SS316L 1hr, SS316L 24 hr, NT-SS316L 1hr, NT-SS316L 24 hr
	F1MVK1	4	SS316L 1hr, SS316L 24 hr, NT-SS316L 1hr, NT-SS316L 24 hr
	F1N160	4	SS316L 1hr, SS316L 24 hr, NT-SS316L 1hr, NT-SS316L 24 hr
	F1N5M2	4	SS316L 1hr, SS316L 24 hr, NT-SS316L 1hr, NT-SS316L 24 hr
	G3N0V0	4	SS316L 1hr, SS316L 24 hr, NT-SS316L 1hr, NT-SS316L 24 hr
	G3X6N3	4	SS316L 1hr, SS316L 24 hr, NT-SS316L 1hr, NT-SS316L 24 hr
	P01966	4	SS316L 1hr, SS316L 24 hr, NT-SS316L 1hr, NT-SS316L 24 hr
	P02081	4	SS316L 1hr, SS316L 24 hr, NT-SS316L 1hr, NT-SS316L 24 hr
	P02768	4	SS316L 1hr, SS316L 24 hr, NT-SS316L 1hr, NT-SS316L 24 hr
	P04264	4	SS316L 1hr, SS316L 24 hr, NT-SS316L 1hr, NT-SS316L 24 hr
	P06868	4	SS316L 1hr, SS316L 24 hr, NT-SS316L 1hr, NT-SS316L 24 hr
	P12763	4	SS316L 1hr, SS316L 24 hr, NT-SS316L 1hr, NT-SS316L 24 hr
	P13645	4	SS316L 1hr, SS316L 24 hr, NT-SS316L 1hr, NT-SS316L 24 hr
	P15497	4	SS316L 1hr, SS316L 24 hr, NT-SS316L 1hr, NT-SS316L 24 hr
	P34955	4	SS316L 1hr, SS316L 24 hr, NT-SS316L 1hr, NT-SS316L 24 hr
	P35527	4	SS316L 1hr, SS316L 24 hr, NT-SS316L 1hr, NT-SS316L 24 hr
	P35908	4	SS316L 1hr, SS316L 24 hr, NT-SS316L 1hr, NT-SS316L 24 hr
	P81187	4	SS316L 1hr, SS316L 24 hr, NT-SS316L 1hr, NT-SS316L 24 hr
	P81644	4	SS316L 1hr, SS316L 24 hr, NT-SS316L 1hr, NT-SS316L 24 hr
	Q28178	4	SS316L 1hr, SS316L 24 hr, NT-SS316L 1hr, NT-SS316L 24 hr
	Q29443	4	SS316L 1hr, SS316L 24 hr, NT-SS316L 1hr, NT-SS316L 24 hr
	Q2UVX4	4	SS316L 1hr, SS316L 24 hr, NT-SS316L 1hr, NT-SS316L 24 hr
	Q3SZ57	4	SS316L 1hr, SS316L 24 hr, NT-SS316L 1hr, NT-SS316L 24 hr
	Q58D62	4	SS316L 1hr, SS316L 24 hr, NT-SS316L 1hr, NT-SS316L 24 hr
	Q7SIH1	4	SS316L 1hr, SS316L 24 hr, NT-SS316L 1hr, NT-SS316L 24 hr
	Q95121	4	SS316L 1hr, SS316L 24 hr, NT-SS316L 1hr, NT-SS316L 24 hr
	Q9N2I2	4	SS316L 1hr, SS316L 24 hr, NT-SS316L 1hr, NT-SS316L 24 hr
	A0A3Q1M0F4	3	SS316L 1hr, SS316L 24 hr, NT-SS316L 24 hr
	A0A3Q1M2R9	3	SS316L 1hr, SS316L 24 hr, NT-SS316L 24 hr
	A0A3Q1M315	3	SS316L 1hr, SS316L 24 hr, NT-SS316L 24 hr
	A0A3Q1M9B4	3	SS316L 1hr, SS316L 24 hr, NT-SS316L 24 hr
	A0A3Q1MF14	3	SS316L 1hr, SS316L 24 hr, NT-SS316L 24 hr
	A0A3Q1MG04	3	SS316L 1hr, SS316L 24 hr, NT-SS316L 24 hr
	A0A3Q1MGB8	3	SS316L 1hr, SS316L 24 hr, NT-SS316L 24 hr
	A0A3Q1MJB2	3	SS316L 1hr, SS316L 24 hr, NT-SS316L 24 hr
	A0A3Q1MXQ0	3	SS316L 1hr, SS316L 24 hr, NT-SS316L 24 hr
	A0A452DI66	3	SS316L 1hr, SS316L 24 hr, NT-SS316L 24 hr
	A0A452DJ62	3	SS316L 1hr, SS316L 24 hr, NT-SS316L 24 hr
	A5D7R6	3	SS316L 1hr, SS316L 24 hr, NT-SS316L 24 hr
	D1Z308	3	SS316L 1hr, SS316L 24 hr, NT-SS316L 24 hr
	E1BDW7	3	SS316L 1hr, SS316L 24 hr, NT-SS316L 24 hr
	E1BH06	3	SS316L 1hr, SS316L 24 hr, NT-SS316L 24 hr
	F1MGU7	3	SS316L 1hr, SS316L 24 hr, NT-SS316L 24 hr
	F1MM86	3	SS316L 1hr, SS316L 24 hr, NT-SS316L 24 hr
	F1MX87	3	SS316L 1hr, SS316L 24 hr, NT-SS316L 24 hr
	F1MY85	3	SS316L 1hr, SS316L 24 hr, NT-SS316L 24 hr
	F1N102	3	SS316L 1hr, SS316L 24 hr, NT-SS316L 24 hr
	F1N1I6	3	SS316L 1hr, SS316L 24 hr, NT-SS316L 24 hr
	F6QND5	3	SS316L 1hr, SS316L 24 hr, NT-SS316L 24 hr
	F6R4P6	3	SS316L 1hr, SS316L 24 hr, NT-SS316L 24 hr
	NA	3	SS316L 1hr, SS316L 24 hr, NT-SS316L 24 hr
	O46375	3	SS316L 1hr, SS316L 24 hr, NT-SS316L 24 hr
	P02453	3	SS316L 1hr, SS316L 24 hr, NT-SS316L 24 hr
	P02465	3	SS316L 1hr, SS316L 24 hr, NT-SS316L 24 hr
	P06396	3	SS316L 1hr, SS316L 24 hr, NT-SS316L 24 hr
	P10096	3	SS316L 1hr, SS316L 24 hr, NT-SS316L 24 hr
	P13384	3	SS316L 1hr, SS316L 24 hr, NT-SS316L 24 hr
	P19035	3	SS316L 1hr, NT-SS316L 1hr, NT-SS316L 24 hr
	P28800	3	SS316L 1hr, SS316L 24 hr, NT-SS316L 24 hr
	P35445	3	SS316L 1hr, SS316L 24 hr, NT-SS316L 24 hr
	Q28107	3	SS316L 1hr, SS316L 24 hr, NT-SS316L 24 hr
	Q29RQ1	3	SS316L 1hr, SS316L 24 hr, NT-SS316L 24 hr
	Q2KIG3	3	SS316L 1hr, SS316L 24 hr, NT-SS316L 24 hr
	Q2TBQ1	3	SS316L 1hr, SS316L 24 hr, NT-SS316L 24 hr
	Q3MHN2	3	SS316L 1hr, SS316L 24 hr, NT-SS316L 24 hr
	Q3SZV7	3	SS316L 1hr, SS316L 24 hr, NT-SS316L 24 hr
	A0A3Q1LLT0	2	SS316L 1hr, NT-SS316L 24 hr
	A0A3Q1LPG0	2	SS316L 1hr, NT-SS316L 24 hr
	A0A3Q1LSG0	2	SS316L 24 hr, NT-SS316L 24 hr
	A0A3Q1MB70	2	SS316L 24 hr, NT-SS316L 24 hr
	A0A3Q1MJT2	2	SS316L 1hr, NT-SS316L 24 hr
	A0A3Q1MQV3	2	SS316L 24 hr, NT-SS316L 24 hr
	A0A3Q1N9Y5	2	SS316L 1hr, NT-SS316L 24 hr
	A0A452DJK6	2	SS316L 1hr, NT-SS316L 24 hr
	F1MNN7	2	SS316L 1hr, SS316L 24 hr
	F1MRD0	2	SS316L 24 hr, NT-SS316L 24 hr
	F1N6W9	2	SS316L 1hr, SS316L 24 hr
	G3N0S9	2	SS316L 1hr, SS316L 24 hr
	G5E5H7	2	SS316L 24 hr, NT-SS316L 24 hr
	G5E5T5	2	SS316L 24 hr, NT-SS316L 24 hr
	P01035	2	SS316L 1hr, NT-SS316L 24 hr
	P01375	2	NT-SS316L 1hr, NT-SS316L 24 hr
	P02662	2	SS316L 24 hr, NT-SS316L 24 hr
	P08728	2	SS316L 24 hr, NT-SS316L 24 hr
	P62935	2	SS316L 24 hr, NT-SS316L 24 hr
	P68103	2	SS316L 1hr, SS316L 24 hr
	Q09TE3	2	SS316L 1hr, NT-SS316L 24 hr
	Q3MHL4	2	SS316L 1hr, SS316L 24 hr
	Q3SZR3	2	SS316L 1hr, NT-SS316L 24 hr
	Q3T0A3	2	SS316L 1hr, NT-SS316L 24 hr
	Q3ZBS7	2	SS316L 24 hr, NT-SS316L 24 hr
	Q5DPW9	2	SS316L 1hr, NT-SS316L 24 hr
	Q5XQN5	2	SS316L 24 hr, NT-SS316L 24 hr
	Q8SPP7	2	SS316L 1hr, SS316L 24 hr

## Sheet: List of Protein
Total Protein Detected on Protein Corona
SS316L 1hr	SS316L 24 hr	NT-SS316L 1hr	NT-SS316L 24 hr
A0A140T897	A0A140T897	A0A140T897	A0A140T897
Q2UVX4	Q2UVX4	Q2UVX4	Q2UVX4
P02081	P02081	P02081	P02081
P12763	P12763	P12763	P12763
E1B726	E1B726	E1B726	E1B726
G3X6N3	G3X6N3	G3X6N3	G3X6N3
P01966	P01966	P01966	P01966
P02768	P02768	P02768	P02768
P13645	P13645	P13645	P13645
P04264	P04264	P04264	P04264
P35908	P35908	P35908	P35908
P34955	P34955	P34955	P34955
P81187	P81187	P81187	P81187
Q3SZ57	Q3SZ57	Q3SZ57	Q3SZ57
A0A140T843	A0A140T843	A0A140T843	A0A140T843
F1MVK1	F1MVK1	F1MVK1	F1MVK1
A0A3Q1MP45	A0A3Q1MP45	A0A3Q1MP45	A0A3Q1MP45
A0A3Q1MJJ4	A0A3Q1MJJ4	A0A3Q1MJJ4	A0A3Q1MJJ4
P35527	P35527	P35527	P35527
Q95121	Q95121	Q95121	Q95121
A0A3Q1LGY9	A0A3Q1LGY9	A0A3Q1LGY9	A0A3Q1LGY9
Q28178	Q28178	Q28178	Q28178
F1MY85	F1MY85	A0A452DIU4	F1MY85
A0A452DIU4	A0A452DIU4	Q7SIH1	A0A452DIU4
Q7SIH1	Q7SIH1	A0A3Q1NEQ0	Q7SIH1
A0A3Q1NEQ0	A0A3Q1NEQ0	P15497	A0A3Q1NEQ0
Q29RQ1	Q29RQ1	F1N5M2	Q29RQ1
P15497	P15497	A0A3Q1M3L6	P15497
F1N5M2	F1N5M2	P01375	F1N5M2
A0A3Q1M3L6	A0A3Q1M3L6	A0A140T881	A0A3Q1M3L6
P06396	P06396	Q9N2I2	P06396
Q28107	Q28107	F1MMD7	Q28107
A0A140T881	A0A140T881	E1BMJ0	P01375
Q9N2I2	Q9N2I2	P06868	A0A140T881
F1MMD7	F1MMD7	A0A3Q1NJR8	Q9N2I2
A0A3Q1MF14	A0A3Q1MF14	Q29443	F1MMD7
Q2TBQ1	Q2TBQ1	F1MD83	A0A3Q1MF14
E1BMJ0	E1BMJ0	F1N160	Q2TBQ1
P06868	P06868	G3N0V0	E1BMJ0
Q3SZV7	Q3SZV7	A0A3Q1MSW9	P06868
A0A3Q1NJR8	A0A3Q1NJR8	Q58D62	Q3SZV7
Q29443	Q29443	F1MLW8	A0A3Q1NJR8
F1MD83	F1MD83	P19035	Q29443
F1N160	F1N160	P81644	F1MD83
A0A3Q1MG04	A0A3Q1MG04	E1BNY9	F1N160
A0A452DI66	A0A452DI66		A0A3Q1MG04
A5D7R6	A5D7R6		A0A452DI66
G3N0V0	G3N0V0		A5D7R6
Q3SZR3	A0A3Q1M2R9		G3N0V0
A0A3Q1M2R9	F1N1I6		Q3SZR3
F1N1I6	F1N102		A0A3Q1M2R9
F1N102	A0A3Q1MSW9		F1N1I6
A0A3Q1MSW9	P35445		F1N102
P35445	F6QND5		A0A3Q1MSW9
F6QND5	Q3MHN2		P35445
Q3MHN2	O46375		F6QND5
O46375	Q58D62		Q3MHN2
Q58D62	F6R4P6		O46375
F6R4P6	F1MLW8		Q58D62
F1MLW8	P02453		F6R4P6
P02453	E1BH06		F1MLW8
E1BH06	A0A3Q1MJB2		P02453
A0A3Q1MJB2	Q3ZBS7		E1BH06
P13384	P13384		A0A3Q1MJB2
A0A452DJ62	A0A452DJ62		Q3ZBS7
F1MX87	F1MX87		P13384
NA	NA		A0A452DJ62
P19035	P02465		F1MX87
P02465	D1Z308		NA
D1Z308	Q2KIG3		P19035
Q2KIG3	F1MGU7		P02465
F1MGU7	Q5XQN5		D1Z308
A0A3Q1MGB8	P02662		Q2KIG3
P81644	A0A3Q1MGB8		F1MGU7
A0A3Q1M9B4	P81644		Q5XQN5
A0A3Q1MXQ0	A0A3Q1M9B4		P02662
P28800	A0A3Q1MXQ0		A0A3Q1MGB8
P10096	P28800		P81644
A0A3Q1MJT2	P10096		A0A3Q1M9B4
F1MM86	F1MM86		A0A3Q1MXQ0
A0A3Q1M0F4	A0A3Q1M0F4		P28800
E1BDW7	A0A3Q1MB70		P10096
A0A3Q1N9Y5	P08728		A0A3Q1MJT2
P01045	E1BDW7		F1MM86
A0A452DJK6	A0A3Q1LSG0		A0A3Q1M0F4
A0A3Q1M315	F1MRD0		A0A3Q1MB70
Q3T0A3	A0A3Q1M315		P08728
Q8SPP7	Q8SPP7		E1BDW7
P01035	A0A3Q1MQV3		A0A3Q1N9Y5
A0A3Q1MKZ3	G5E5H7		A0A3Q1LSG0
A0A3Q1LPG0	Q3MHL4		F1MRD0
Q28065	G5E5T5		A0A452DJK6
Q3MHL4	P68103		A0A3Q1M315
Q5DPW9	A0A3Q1MLX2		Q3T0A3
P68103	G3N0S9		P01035
A0A3Q1LSF0	P82943		M0QVY0
G3N0S9	A0A3Q1NH68		A0A3Q1MQV3
A0A3Q1LLT0	P02459		P56652
A5D7S7	F1MNN7		A0A3Q1LPG0
A0A3Q1MSF6	A0A3Q1MLQ7		G5E5H7
P02070	P62935		G5E5T5
F1MER7	P84080		Q5DPW9
F1MNN7	A0A3Q1M5R4		A0A3Q1ME55
Q09TE3	P37141		A0A3Q1LLT0
P17697	F1N6W9		G5E5A9
Q05716	A0A3Q1LY19		Q09TE3
F1N6W9			F1MC11
			P01030
			Q08D91
			P62935
			P02663
